# Supplementary material for: Paper-Based DNA Biosensor for Rapid and Selective Detection of miR-21
Source: Biosensors (Basel). 2024 Oct 8;14(10):485. doi: 10.3390/bios14100485 (PMC11506571; doi:10.3390/bios14100485)
Supplement: Supplementary file 1 [file biosensors-14-00485-s001.zip]

Archive with 1 entries (1 files):
- biosensors-3221965-supplementary.pdf
